# Supplementary material for: Screening of a Novel Lactiplantibacillus plantarum MMB-05 and Lacticaseibacillus casei Fermented Sandwich Seaweed Scraps: Chemical Composition, In Vitro Antioxidant, and Volatile Compounds Analysis by GC-IMS
Source: Foods. 2022 Sep 16;11(18):2875. doi: 10.3390/foods11182875 (PMC9498330; doi:10.3390/foods11182875)
Supplement: Supplementary file 1 [file foods-11-02875-s001.zip]

Archive with 1 entries (1 files):
- foods-1887570-supplementary.pdf
